# Supplementary material for: Paediatric critical COVID-19 and mortality in a multinational prospective cohort
Source: Lancet Reg Health Am. 2022 May 17;12:100272. doi: 10.1016/j.lana.2022.100272 (PMC9111167; doi:10.1016/j.lana.2022.100272)
Supplement: Supplementary file 4 [file mmc4.xlsx]

## Sheet: Sheet1
	FIRST NAME	SURNAME
	Ryan	Nofziger
	Shashikanth	Ambati
	Tanil	Kendirli
	Ronald	Sanders
	Lee	Polikoff
	Siobhan	Whelan
	Anna	Camporesi
	Conall	Francoeur
	Francisca	Castro
	Claudia	Beltrán
	Rosalba	Pardo
	Gonzalo	Vega
	Mauricio	Yunge
	Lorena	Acevedo
	Ivan Jose	Ardila
	Diego	Aranguiz
	Samantha	Dallefeld
	Martha I	Alvarez-Olmos
	Jaime	Fernandez-Sarmiento
	Arieth	Figueroa-Vargas
	Maribel	Valencia-Benavides
	Juan David	Roa
	Rubén	Lasso-Palomino
	Alessia	Franceschi
	Carina	Venthur
	Sebastian	Gonzalez-Dambrauskas
	Camila	Ampuero
	Jhovana E	Paco-Barral
	Jaime	Tasayco-Muñoz
	Jesús	Domínguez-Rojas
	Francisca	Rafael-Patricio
	Solana	Pellegrini
	Marcela	Zuazaga
	Silvana	Brusca
	Marisa	Viera
	Vladmir Ivan	Aguilera-Avendano
	Alejandro F.	Martínez L.
	Thelma E.	Terán M.
	Mariela	Coronado-Lujan
	Fabiola	Castro-Mancilla
	Franco	Diaz-Rubio
	Karina	Cinquegrana
	Alicia	Sandoval
	Andrea	Gonzalez
	Marta	Zamora
	Yurika	Lopez-Alarcon
	María	Slöcker-Barrio
	Javier	Urbano-Villaescusa
	Humberto	Camacho
	Liliana	Mazzillo
	Beatriz	Giraldo
	Pitas	Suarez
	Miguel	Cespedes-Lesczinsky
	Jorge Omar	Castillo
	Juan Pablo	Fabris
	Carolina	Paladino
	Silvia	Sanabria
	Erika	Urena-Chavarría
	Adriana	Yock-Corrales
	Gaudi	Quispe
	Manuel	Munaico-Abanto
	Miriam	Colombo
	Ana Carola	Blanco
	Byron Enrique	Pineres-Olave
	Ricardo	Carvajal-Veas
	Patricia	Correa
	Ricardo	Garcia-De-Jesus
	Arani	Ferre
	Pietro	Pietroboni
	Edwin	Mauricio-Cantillano
	Linda	Banegas-Pineda
	Nils	Casson-Rodriguez
	Agustin	Cavagnaro
	Adriana	Wegner
	Eliana	Zemanate
	Emilce	Beltran-Zuñiga
	Maria Alejandra	Suarez
	Deyanira	Quiñonez
	Leonardo	Valero
	Alejandra	Repetur
	Pablo	Castellani
	Adriana	Bordogna
	Alfredo	De-la-Hoz-Pastor
	Evelyn	Obando-Belalcazar
	Andrew	Prout
	Roberto	Jabornisky
	Andy	Wen
	Bria	Coates
	Christopher	Watson
	Elizabeth	Mack
	Jahee	Hong
	Todd	Karsies
	Steven	Pon
	Heda	Dapul
	Steven	Shein
	Murat	Kangin
	Pablo	Vasquez-Hoyos
	Shira	Gertz
	Laurence	Ducharme-Crevier
	Ilana	Harwayne-Gidansky
	Marisol	Fonseca-Flores
	Juan Carlos	Nunez-Enriquez
	Armando	Leon-Villanueva
	Ledys Maria
	Teddy	Muisyo
	Michael	Spaeder
